# Supplementary material for: Analysis of the role of the QseBC two-component sensory system in epinephrine-induced motility and intracellular replication of Burkholderia pseudomallei
Source: PLoS One. 2023 Feb 23;18(2):e0282098. doi: 10.1371/journal.pone.0282098 (PMC9949665; doi:10.1371/journal.pone.0282098)
Supplement: S4 Table — (XLSX) [file pone.0282098.s010.xlsx]

## Sheet: Sheet1
S4 Table. Analysis of nucleotide variation in the B. pseudomallei DqseBC mutant genome compared to the original reference K96243 genome and resequencing data for different laboratory stocks.
Genbank accession numbers for Burkholderia pseudomallei K96243 chromosome 1 NC_006350.1 and NC_006351.1 (1)
Chromosome	Nucleotide position	Variant type	Reference sequence	∆qseBC sequence	Locus tag	Effect	Gene product	Reported by Sahl et al. (2)	Reported by Wagley et al. (3)
1	549058	snp	G	A	BPSL0500	Missense (p.Pro5Ser)	Hexosaminidase	Yes	Yes
1	549059	snp	T	G	BPSL0500	Synonymous	Hexosaminidase	Yes	Yes
1	549061	snp	C	T	BPSL0500	Missense (p.Val4Ile)	Hexosaminidase	Yes	Yes
1	549062	snp	C	T	BPSL0500	Synonymous	Hexosaminidase	Yes	Yes
1	1206152	snp	C	T	BPSL1036	Missense (p.Pro107Leu)	Two-component system, response regulator	-	-
1	1551844	Indel	-	A	Intergenic	⎯	⎯	-	Yes
1	2319797	Indel	-	G	Intergenic	⎯	⎯	-	Yes
1	2399742	snp	C	G	BPSL2010	Missense (p.Asp317Glu)	Lipid metabolism-like protein	Yes	Yes
1	2399743	snp	C	G	BPSL2010	Missense (p.Pro318Ala)	Lipid metabolism-like protein	Yes	Yes
1	2846469	Indel	-	C	BPSL2352	Frameshift	Annotated as a pseudogene	-	Yes
2	265587	Indel	-	G	Intergenic	-	-	-	Yes
2	1607755	Indel	-	C	BPSS1194	Frameshift	Peptide synthase/polyketide synthase	-	-
2	1607756-1607879	Indel	GGCGGTATTGGTGGGGGAACGCCTGCCGCCCGCATCACGGGGAGCATCGCCGTCACGAGCGCCGGGGCGGGCGGCAGATGCATCGCGACAAGCGTTTGCGCCGCGACGCCCGCCGCCGGCAGCG	CGGCGGCATCGGCAGAAAAACGCCGCCCGCCCGCATCACGGCGAGCATCGCCGTCACGAGCGCCGCGCCGCGCGGCAGATGCAGCGCGACAAGCGTCTGCGCCGCGACGCCCGCCGCCGTCAGC	BPSS1194	Missense (p.AlaAlaGlyGly37LeuThrAlaAla; p.ArgArgGlyAlaAsnAlaCysArgAspAlaSerAlaAlaArgProGlyAlaArgAspGlyAspAlaProArg AspAlaGly42ValAlaAlaGlnThrLeuValAlaLeu HisLeuProArgGlyAlaAlaLeuValThrAlaMetLeuAlaValMetArgAla; p.ArgArgSerProThrAsnThrAla70GlyVal. PheLeuProMetProPro)	Peptide synthase/polyketide synthase	-	Yes
2	1607882	snp	T	C	BPSS1194	Synonymous	Peptide synthase/polyketide synthase	-	Yes
2	1607887	snp	G	C	BPSS1194	Missense (p.Pro34Ala)	Peptide synthase/polyketide synthase	Yes	Yes
2	1607894	snp	G	A	BPSS1194	Synonymous	Peptide synthase/polyketide synthase	Yes	Yes
2	1607902	snp	G	C	BPSS1194	Missense (p.Pro29Ala)	Peptide synthase/polyketide synthase	Yes	Yes
2	1607910	snp	C	A	BPSS1194	Missense (p.Arg26Leu)	Peptide synthase/polyketide synthase	Yes	Yes
2	1607917	snp	G	C	BPSS1194	Missense (p.Pro24Ala)	Peptide synthase/polyketide synthase	Yes	Yes
2	1607927	snp	G	C	BPSS1194	Synonymous	Peptide synthase/polyketide synthase	-	Yes
2	1607930	snp	G	C	BPSS1194	Synonymous	Peptide synthase/polyketide synthase	-	Yes
2	1607932	snp	G	C	BPSS1194	Missense (p.Pro19Ala)	Peptide synthase/polyketide synthase	-	Yes
2	1607935	snp	G	C	BPSS1194	Missense (p.Pro18Ala)	Peptide synthase/polyketide synthase	-	Yes
2	1607937	snp	G	C	BPSS1194	Missense (p.Ala17Gly)	Peptide synthase/polyketide synthase	-	Yes
2	1607939	snp	C	G	BPSS1194	Missense (p.Glu16Asp)	Peptide synthase/polyketide synthase	-	Yes
2	1607950	snp	G	C	BPSS1194	Missense (p.Pro13Ala)	Peptide synthase/polyketide synthase	-	Yes
2	1607956	snp	T	G	BPSS1194	Synonymous	Peptide synthase/polyketide synthase	-	Yes
2	1607967	snp	C	G	BPSS1194	Missense (p.Arg7Pro)	Peptide synthase/polyketide synthase	-	Yes
2	1607968	snp	G	C	BPSS1194	Missense (p.Arg7Gly)	Peptide synthase/polyketide synthase	-	Yes
2	1607971	snp	G	C	BPSS1194	Missense (p.Pro6Ala)	Peptide synthase/polyketide synthase	-	Yes
2	1607974	snp	G	C	BPSS1194	Missense (p.Pro5Ala)	Peptide synthase/polyketide synthase	-	Yes
2	1607980	snp	G	C	BPSS1194	Missense (p.Pro3Ala)	Peptide synthase/polyketide synthase	-	Yes
2	1607983	snp	G	C	BPSS1194	Missense (p.Pro2Ala)	Peptide synthase/polyketide synthase	-	Yes
2	1607989	snp	G	C	Intergenic	-	-	-	Yes
2	1607991	snp	C	A	Intergenic	-	-	-	Yes							1
2	1607997	snp	C	A	Intergenic	-	-	Yes	Yes
2	1608005	snp	T	C	BPSS1195	Stop condon destroyed	Non-ribosomal peptide synthase	Yes	Yes
2	1608012	snp	G	C	BPSS1195	Missense (p.Ala435Gly)	Non-ribosomal peptide synthase	Yes	Yes
2	1608015	snp	G	T	BPSS1195	Missense (p.Pro434His)	Non-ribosomal peptide synthase	Yes	Yes
2	1608017	snp	T	A	BPSS1195	Missense (p.Lys433Asn)	Non-ribosomal peptide synthase	Yes	Yes
2	1608029	snp	G	C	BPSS1195	Synonymous	Non-ribosomal peptide synthase	Yes	Yes
2	1615675	snp	C	T	BPSS1197	Missense (p.Ala1397Thr)	Non-ribosomal peptide synthase	Yes	Yes
2	1658728	Indel	-	GCGGCC	Intergenic	-	-	-	Yes
2	1716554	Indel	-	G	Intergenic	-	-	-	Yes
2	1764438	snp	G	T	Intergenic	-	-	Yes	Yes
2	1764448	snp	G	A	Intergenic	-	-	-	Yes
2	2081741	snp	G	C	BPSS1528	Synonymous	Type III Secretion System effector BapA	-	Yes
2	2081742	snp	C	G	BPSS1528	Missense (p.Arg333Pro)	Type III Secretion System effector BapA	-	Yes
2	2081744	snp	G	C	BPSS1528	Synonymous	Type III Secretion System effector BapA	-	Yes
2	2189085	snp	C	G	Intergenic	-	-	-	Yes
2	2189106	Indel	-	CG	Intergenic	-	-	-	Yes
2	2337386	snp	A	C	BPSS1703	Stop condon destroyed	Hypothetical protein	Yes	Yes
2	2406927	snp	G	A	BPSS1755	Missense (p.Pro667Leu)	RNA polymerase sigma factor RpoD	-	-
S4 Table Supplemental References:
1. Holden MT, Titball RW, Peacock SJ, Cerdeno-Tarraga AM, Atkins T, Crossman LC, et al. Genomic plasticity of the causative agent of melioidosis, Burkholderia pseudomallei. Proc Natl Acad Sci U S A. 2004;101(39):14240-5. Epub 2004/09/21. doi: 10.1073/pnas.0403302101. PubMed PMID: 15377794; PubMed Central PMCID: PMC521101.
2. Sahl JW, Allender CJ, Colman RE, Califf KJ, Schupp JM, Currie BJ, et al. Genomic characterization of Burkholderia pseudomallei isolates selected for medical countermeasures testing: comparative genomics associated with differential virulence. PLoS One. 2015;10(3):e0121052. Epub 20150324. doi: 10.1371/journal.pone.0121052. PubMed PMID: 25803742; PubMed Central PMCID: PMC4372212.
3. Wagley S, Scott AE, Ireland PM, Prior JL, Atkins TP, Bancroft GJ, et al. Genome resequencing of laboratory stocks of Burkholderia pseudomallei K96243. Microbiol Resour Announc. 2019;8(9). Epub 20190228. doi: 10.1128/MRA.01529-18. PubMed PMID: 30834386; PubMed Central PMCID: PMC6395871.
